# Supplementary material for: In vivo and in silico dynamics of the development of Metabolic Syndrome
Source: PLoS Comput Biol. 2018 Jun 7;14(6):e1006145. doi: 10.1371/journal.pcbi.1006145 (PMC5991635; doi:10.1371/journal.pcbi.1006145)
Supplement: S1 Data — (XLSX) [file pcbi.1006145.s005.xlsx]

## Sheet: BW,fat,lean
		t [w]	0	1	2	3	4	5	7	8	9	10	12		0	1	3	5	7	9	12		0	1	3	5	7	9	12
Diet	Mice Nr.		BW [g]												fat mass [g]								lean mass [g]
LFD	1		25.4	24.7	26.5	28	27	28.8	30.1	30.5	30.6	28.9	30.9		1.85	1.81	4.08	4.99	6.11	6.51	6.58		23.55	22.3	23.27	23.24	23.44	23.48	23.6
	2		24.8	23.7	24.6	24.5	25.3	25.1	25.9	25.2	25.8	26.6	25.7		1.49	1.24	1.45	2	2.65	2.72	2.34		23.41	21.75	22.18	22.53	22.36	22.18	22.44
	3		25.5	26.1	26.24	27	29.3	30.4	29.5	30.5	30.7	31.8	32.8		1.64	2.26	1.58	2.97	2.74	2.61	3.93		24.04	23.39	24.92	26.85	26.13	27.35	27.6
	4		25	25.4	26.8	27.4	28	29.6	28.8	29.6	30.5	30.1	32.4		1.36	2.05	1.97	2.47	1.94	2.41	3.43		23.52	22.92	24.89	26.49	26.26	27.14	27.72
	5		26.7	26.9	27.9	28.1	28.3	29.9	29.5	30.9	30.4	31.4	32.8		1.75	2.22	2.8	3.11	3.25	3.58	4.26		24.92	23.94	24.72	25.95	25.57	26.02	27.27
	6		27.7	28.1	30.2	31.1	32.9	34.9	33.8	36.5	37	39.4	36.6		2.73	2.61	3.96	6.73	6.21	8.22	7.25		24.81	24.82	26.55	27.62	27.19	28.3	28.13
	7		30	28.8	29.9	29.8	30.7	30	30.3	32.1	30.5	32.3	31.7		1.58	1.67	2.02	2.45	2.74	2.77	4.38		28.36	26.62	26.83	26.79	26.99	27.14	26.33
	8		28.3	27.6	27.4	28.7	28.9	28.5	29.1	30.6	29.9	31.2	31.8		1.24	1.17	1.76	1.89	2.38	2.9	4.85		26.91	26.04	26.31	26.07	26.1	26.36	25.77
HFD	12		27.6	29.2	31.1	32.1	32.9	35.5	37.6	39.5	42.7	37.7	43.3		0.94	4.18	6.21	9.17	11.52	15.7	16.58		26.53	24.39	25.06	26.13	26.01	26.49	26.39
	13		26.6	28	29.6	30.5	32.6	34.3	35.9	37.3	40.3	38.7	43		0.92	3.01	5.08	8.16	9.92	14.1	16.5		25.66	24.45	24.78	25.62	25.53	25.73	25.98
	14		26	27.8	28.7	30.4	31.9	34	35.5	37.6	39.1	41.4	42.4		1.64	3.98	6	9.31	10.66	14.19	16.96		24.23	23.66	24.21	24.45	24.58	24.57	24.89
	15		24.9	26.3	28.2	30.7	32.7	34.2	35.2	38.4	40.9	42.5	43.2		2.19	4.23	7.27	10.45	11.98	16.02	18.19		22.85	21.6	23.23	23.54	23.35	24.75	24.74
	16		26.9	27.9	28.9	29.3	30	31.5	33.7	35.5	37.3	36.5	38.5		1.87	3.78	5.02	6.56	8.63	12.2	13.5		25.02	23.56	23.86	24.5	24.8	24.9	24.49
	17		28.7	31.5	33.5	35.9	37.8	39	40	42.2	44.8	47.1			2.1	5.16	9.01	12.22	13.63	17.66			26.39	25.93	26.75	25.89	25.89	26.78
	19		30.5	31.3	32.5	33	35.4	36.8	41.8	44.5	46.5	48.1	51.3		2.44	3.49	4.49	7.28	11.43	15.4	18.21		28.04	27.51	28.14	28.78	29.87	30.73	32.33
	20		29.4	29.3	29.9	30.5	31.8	35.1	38.4	41.4					2.29	2.26	2.85	7.61	11.8				27.28	26.46	27.19	27.49	26.16
	21		32	32.7	34.8	34.4	36.7	39.3	43.9	47.1					3.8	4.25	5.62	10.75	14.81				28.26	27.75	28.28	28.09	28.52
	24		27.2	29	31.1	32	34.2	36	38.1	39.3					2.09	4.7	7.64	10.49	12.72				25.02	23.8	23.98	25.21	24.85
	25		32.7	38	41.3	44.5	46.8	48.7	51.7	52.4					7.1	12.02	17.4	20.63	22.59				25.74	25.65	26.83	28.07	28.67
	27		22.8	25.3	27.1	28.9	29.6	31.7	34.3	36.5					1.33	3.67	4.64	5.93	9.17				21.28	21.11	23.76	25.37	24.54
HFD+C	28		28.9	33.5	35.4	37.6	38.8	40.7	40.7	43.4	44.9	42.1	46.1		2.42	7.62	11.31	14.39	14.35	18.09	18.97		23.24	25.45	25.95	26.28	26.03	26.68	26.71
	29		29.2	33.4	34.5	36.6	39	41	42.9	44.9	46.9	44.1	47.6		3.6	8.09	10.18	13.76	15.72	18.41	18.58		25.5	25	25.97	26.95	26.5	28.17	28.82
	30		25.9	29.8	31.9	34.2	36.2	38.8	41.2	43.8	45.6	43.1	48.2		2.31	6.29	10.12	13.66	15.79	19.36	20.82		23.38	23.19	23.97	25.01	24.9	26.04	26.83
	31		22.6	24.5	27.3	28.2	30.4	32.2	33.5	36.1	37.7	34.5	39.5		0.77	2.85	5.01	8.44	9.95	13.35	13.84		21.93	21.3	22.96	23.67	23.7	24.46	25.07
	34		23.1	26.3	28.2	30.5	32	35.5	38.6	45.1	42.2	44.7	48.3		1.26	3.22	4.69	9.28	11.88	15.3	19.9		21.88	22.45	25.23	26.16	26.2	26.63	27.91
	35		26.8	31.8	34.8	35.9	36.7	39.2	42.1	40.2	48.3	50.5	52.4		3.24	8.21	11.84	14.68	16.7	21.05	23.28		23.76	23.31	23.63	24.63	25.48	27.4	28.79
	36		25.2	30.5	33.6	34.6	36.7	39.2	43.2	46.2	48.8	49.3	50.6		2.09	6.86	10.83	14.67	17.47	21.3	22.39		23.08	23.45	23.7	24.89	25.93	27.55	27.64
	37		25.6	30.3	33.5	36.1	38.4	41.2	44.3	48.1	50.3	53.1	51.2		1.73	6.18	11.61	15.36	18.31	22.41	23.36		23.57	23.86	24.13	25.85	26.07	27.71	27.71

## Sheet: FI
				t [w]	0	5	9	12
Diet	Mice Nr.	Cage Nr.	Total number of mice per cage		food intake [g/day/mouse]
LFD	1	1	2		3.04571	3	2.75	2.7
	2	1
	3	2	4		3.31286	3.45833	3.575	3.03333
	4	2
	5	2
	6	2
	7	3	2		3.85857	3.51667	3.56667	3.53333
	8	3					3.6	2.73333
HFD	12	5	3				3.8	4.13333
	13	5
	14	6	4				5.23333	4.16667
	15	6
	16	6					4.1	3.16667
	17	6
	19	7	2		4.52357			5.3
	20	8	3		4.27524	4.33333
	21	8				4.36667
	24	9	3		3.73619	3.6
	25	9
	27	10	2		3.57714	6.23333
HFD+C	28	11	3		3.5381	3.25556	3.02222	3.05556
	29	11
	30	11
	31	12	2		4.61643	3.98333	2.78333	3.25
	34	13	2				3.8	3.73333
	35	14	3		3.79048	3.6	3.36667	3.63333
	36	14			3.79048	3.56667	3.41667	3.5
	37	14			3.79048	3.56667	3.41667	3.5

## Sheet: plasma metabolites
		t [w]	0	4	8	12		0	4	8	12		0	4	8	12		0	4	8	12		0	4	8	12		0	4	8	12
Diet	Mice Nr.		G (mM)					I (ng/ml)					TG (mM)					FFA (mM)					TC (mM)					HDL-C (mM)
LFD	1		8.535	7.185	12.725	9.7		0.563	0.478	1.089	1.156		2.061	3.132	4.911	3.858		1.782	0.966	1.434	2.157		2.856	4.17	7.04	6.78		1.38192	0.874515	1.70193	1.24832
	2		7.662	8.47	7.695	9.9		0.438	0.679	0.44	0.756		2.094	3.735	3.084	3.063		1.311	0.78	1.056	0.738		2.487	5.15	5.395	4.295		0.980258	0.635549	2.18857	0.647786
	3		8.169	9.495	8.025	8.295		0.521	0.554	0.77	1.162		2.259	2.748	2.298	3.381		1.791	0.948	0.708	1.512		2.76	3.34	2.785	4.605		1.35562	0.594873	0.579327	1.32511
	4		8.838	10.15	6.945	9.51		0.534	0.391	0.486	0.848		2.634	2.715	2.688	2.82		1.2	1.164	0.534	0.69		3.462	3.925	3.77	3.615		1.3365	1.00162	0.592201	0.626127
	5		7.548	8.87	7.615	8.135		0.644	0.516	0.724	0.792		1.959	2.631	2.583	2.007		1.368	1.032	0.705	1.098		2.295	4.29	3.83	2.43		1.09502	1.06772	0.769861	0.578873
	6		8.76	10.43	8.685	6.585		0.579	0.781		0.486		2.676	6.114	4.638	2.76		1.248	1.095	0.768	1.536		3.234	8.29	5.205	2.985		1.66166	1.06264	1.14578	0.614314
	7		8.994	7.255	10.34	7.15		0.44	0.403	0.905	0.754		2.193	2.958	3.558	3.846		1.284	0.942	0.84	0.903		2.865	6.675	5.835	5.195		1.27434	0.950781	1.09171	0.840743
	8		7.779	7.515	8.99	9.405		0.928	0.516	0.578	0.88		2.418	3.309	3.516	4.953		0.996	1.077	0.876	1.53		3.564	6.765	4.9	6.645		1.37714	0.826213	0.944947	1.0022
HFD	12		8.97	11.95	11.155	12.405		0.479	1.189	1.149	2.316		1.947	1.203	1.047	0.618		1.164	0.792	0.804	1.116		2.076	3.885	3.96	5.19		0.681399	2.65914	3.56865	2.85498
	13		9.66	11.79	11.965	12.11		0.871	1.048	1.429	2.622		2.304	1.14	0.879	0.456		1.248	1.002	0.651	1.299		2.337	3.735	3.74	4.21		0.858323	2.39475	3.12837	2.97706
	14		9.159	11.68	12.895	9.33		0.744	0.983	1.007	1.794		2.763	1.113	1.101	1.284		1.47	0.642	0.57	1.26		3.021	3.655	4.26	4.395		1.78837	2.9464	3.76949	3.25665
	15		10.254	12.195	12.25	11.545		1.194	2.376	3.29	1.954		3.603	1.131	0.99	0.825		1.551	0.6	0.645	0.981		3.285	3.91	4.48	4.605		1.14762	2.82946	4.02954	3.18971
	16		9.63	10.115	11.935	12.32		1.509	0.693	1.158	1.02		3.273	0.99	0.699	0.72		1.194	0.75	0.549	1.026		2.946	3.185	3.75	6.525		0.961131	2.55491	3.44249	3.75676
	17		9.672	12.61	10.77			0.826	2.088	1.583			2.475	0.963	0.783			1.449	0.936	0.558			2.865	4.66	4.465
	19		8.607	9.065	13.19	14.515		0.714	1.383	4.749	9.324		2.922	1.653	1.017	0.651		1.368	0.567	0.603	1.077		3.087	4.185	4.115	4.57		1.09741	2.37187	3.8802	2.981
	20		9.228	9.27	10.785			0.433	0.693	1.614			1.914	0.942	0.885			1.941	0.876	0.837			2.034	2.935	3.765			1.08307	2.04392	3.80296
	21		9.858	9.92	11.39			0.555	1.389	2.924			2.832	1.359	0.999			1.287	0.741	0.954			3.681	3.57	3.88			1.08307	2.07951	3.93685
	24		9.915	13.135	13.08			0.732	1.519	2.29			2.877	1.071	0.966			1.767	1.11	0.543			2.805	4.245	3.97			1.11176	2.34136	3.59955
	25		9.714	13.785	11.56			1.77	3.886	7.178			2.631	1.287	2.553			1.788	0.981	0.741			3.405	4.87	4.27
	27		10.455	10.22	10.235			0.679	0.749	0.76			4.491	3.105	1.05			1.752	0.657	0.855			5.625	6.235	4.455			1.09263	1.8736	4.23552
HFD+C	28		8.811	13.305	11.755	10.85		0.906	1.759	2.196	2.02		2.268	1.584	1.452	2.004		1.866	0.714	0.525	1.398		3.174	5.01	4.94	5.785		1.69274	3.02521	3.20818	2.64037
	29		9.156	13.795	12.45	12.275		0.951	2.765	2.775	2.808		2.703	1.251	1.47	2.391		1.269	0.867	0.552	1.506		3.216	4.385	4.92	7.07		1.29107	3.03284	3.44249	2.47301
	30		9.522	13.7	11.845	12.08		0.778	1.412	1.356	4.022		2.781	1.077	1.314	2.418		1.515	0.645	0.609	1.635		3.669	4.32	4.94	6.855		1.06155	3.35061	3.25453	2.51435
	31		8.865	13.805	11.74	12.795		0.622	1.247	1.049	2.206		2.07	1.296	1.104	0.774		0.987	0.66	0.645	1.044		2.445	4.215	4.26	5.25		0.607282	3.08877	3.6356	3.5579
	34		9.456	12.01	11.8	13.125		1.061	1.104	1.748	3.276		4.23	1.572	1.338	2.16		1.341	0.519	0.804	1.134		4.557	4.735	4.64	7.09		1.09741	1.91427	3.91368	2.96525
	35		10.455	12.925	12.47	11.695		0.903	1.834	2.039	3.954		1.893	1.197	2.295	7.971		1.413	0.924	0.591	1.173		2.82	5.305	6.205	15.445		1.31498	2.55745	2.62628	1.41174
	36		7.968	11.375	12.53	10.94		0.514	1.145	3.589	4.884		2.571	1.437	2.481	7.5		1.509	0.675	0.462	1.527		3.072	5.31	6.06	14.58		1.15001	3.02775	2.85801	1.81144
	37		9.174	13.26	12.38	11.955		0.936	2.0425	3.323	4.122		1.89	1.389	2.016	5.568		1.428	0.609	0.558	1.482		2.553	4.885	5.435	15.22		1.19544		3.48884	1.79766

## Sheet: liver metabolites
		t=12w	[nmol/mg tissue]	[nmol/mg tissue]	[nmol/mg tissue]	[nmol/mg tissue]
Diet	Mice Nr.		TG	TC	FC	CE
LFD	1		34.4913	3.51	2.15	1.35813
	2			4.79	3.36	1.435
	3		19.6031	5.41	3.9	1.51187
	4		21.9094	7.23	5.74	1.48625
	5		18.9625	3.87	2.87	0.999375
	6		23.0113	4.46	3.25	1.20437
	7		56.4519	5.87	3.74	2.12688
	8		39.1806	6.25	3.31	2.94687
HFD	12		68.3419	3.72	3.1	0.615
	13		69.8538	4.89	3.84	1.05063
	14		72.0062	4.64	4.02	0.615
	15		82.9737	4.46	3.46	0.999375
	16		50.225	5.23	4.15	1.07625
	17
	19		85.5106	3.92	3.2	0.7175
	20			5.02	4.07	0.948125
	21			3.33	2.74	0.589375
	24			4.69	3.77	0.9225
	25
	27			4.31	2.84	1.46063
HFD+C	28		109.316	8.05	4.89	3.15187
	29		124.589	7.18	3.66	3.51063
	30		115.876	7.82	4.74	3.075
	31		62.4737	5.74	3.95	1.79375
	34		106.011	7.59	4.95	2.63937
	35		111.853	10.28	5.2	5.07375
	36		112.084	8.94	4.69	4.25375
	37		83.7937	10.12	5.13	4.99687

## Sheet: liver weight
		t=12w	[g]
Diet	Mice Nr.		liver weight
LFD	1		1.56
	2		1.34
	3		1.6
	4		1.48
	5		1.55
	6		1.85
	7		1.82
	8		1.79
HFD	12		1.99
	13		2.03
	14		1.6
	15		1.82
	16		1.62
	17
	19		3.13
	20		2.18
	21		3.02
	24		2.26
	25
	27		2.78
HFD+C	28		2.85
	29		3.4
	30		3.39
	31		1.88
	34		3.02
	35		3.96
	36		4.28
	37		3.54

## Sheet: OGTT
OGTT dose of 1 g glucose per kg body weight			t=0w, OGTT-G [mM]							t=0w, OGTT-I [ng/mL]							t=6w, OGTT-G [mM]							t=6w, OGTT-I [ng/mL]							t=11w, OGTT-G [mM]							t=11w, OGTT-I [ng/mL]
Diet	Mice Nr.	[min]	0	5	18	35	60	120		0	5	18	35	60	120		0	5	18	35	60	120		0	5	18	35	60	120		0	5	18	35	60	120		0	5	18	35	60	120
LFD	1																2.43893	8.62785	11.193	11.763	9.7272										4.41	8.785	13.625	9.355	8.1	7.83
	2																2.52036	6.83632		9.11645	7.12134	3.53827		0.107	0.143	0.16	0.215	0.209	0.186		2.78	7.875	11.485	12.05	10.8	6		0.198	0.272	0.332	0.32	0.252	0.252
	3																2.56107	6.75489	10.623	11.4373	7.85423	5.04479		0.077	0.124	0.215	0.151	0.086	0.088		1.505	3.95	8.075	7.775	5.61	5.565		0.372	0.436	0.42	0.338	0.134	0.302
	4																														1.87	7.86	10.36	11.725	8.25	5.325
	5																2.56107	6.99919	9.76792	8.42427	6.10342	4.63762		0.084	0.203	0.305	0.232	0.148	0.133		2.295	13.54	13.47	13.305	9.43	6.425		0.212	0.544	0.392	0.412	0.278	0.252
	6																2.76466	5.20765	9.36075	10.2158	8.05782	5.85912									3.275	10.385	12.795	12.02	10.14	7.025
	7		7.9312	14.9828	19.4054	13.8034	10.5356	8.47174		0.272	0.456	0.535	0.351	0.305	0.372		2.47964	7.7728	9.93078	9.11645	3.70114	4.67834		0.14	0.189	0.292	0.178	0.069	0.101		2.685	7.76	11.685	10.285	6.21	5.385		0.224	0.37	0.42	0.322	0.32	0.296
	8		6.13759	12.1818	17.145	13.3857	10.9287	8.71744		0.342	0.388	0.381	0.319	0.315	0.231		2.88681	8.70928	11.5187	8.38355	7.48779	5.3298		0.206	0.138	0.18	0.205	0.176	0.083		4.45	9.75	13.98	11.605	8.485	6.7		0.198	0.306	0.484	0.414	0.258	0.334
HFD	12																3.90472	7.69137	14.8168	14.8168	10.8265	7.69137		0.368	0.482	0.614	0.502	0.647	0.612		7.31	11.865	18.21	15.79	11.99	9.45		0.834	0.998	1.58	0.994	0.676	0.682
	13																4.06759	4.75977	10.623	11.3559	6.83632	5.77769									7.015	10.235	16.135	16.32	12.93	10.395
	14																3.53827	8.2614	11.478	12.4552	9.60505	6.307		0.195	0.138	0.219	0.236	0.322	0.335		6	9.955	12.175	15.205	12.715	8.975		0.76	0.696	0.68	0.604	0.78	0.568
	15																4.34339	8.21778	11.8475	11.562	9.03344	7.03507		0.351	0.307	0.65	0.539	0.66	0.612		7.435	12.79	17.175	19.33	17.355	11.565		1.638	0.848	1.388	1.316	1.502	1.408
	16																3.81321	5.97471	8.87031	10.2569	8.177	5.73002		0.125	0.089	0.185	0.173	0.309	0.334		8.06	10.175	13.615	13.81	12.315	9.875		0.64	0.472	0.758	0.834	0.746	0.212
	17																5.5261	7.97308	12.3777	13.6011	11.0726	8.01387									9.455	17.79	16.085	18.555	16.66	18.615
	19																3.89478	6.62724	10.3793	10.8687	9.93067	6.42333		0.172	0.531	0.732	0.579	0.592	0.417		6.015	12.205	15.74	12.925	12.015	10.17		1.392	2.226	2.24	1.802	1.646	1.68
	20
	21
	24
	25
	26
	27
HFD+C	28																4.62887	7.97308	11.3989	12.9894	9.6044	6.21941		0.37	0.255	0.535	0.586	0.826	0.678		5.97	10.025	14.715	15.12	12.65	8.75		1.044	1.488	2.282	1.548	1.58	1.252
	29																6.13785	9.44127	18.0465	17.3532	14.5392	8.01387									8.39	10.545	16.505	20.495	17.975	11.86
	30																4.99592	8.05465	12.5408	10.4201	9.31892	8.21778		0.355	0.488	0.74	0.742	0.627	0.651		8.685	11.76	13.43	16.18	12.81	9.565		1.444	1.338	1.776	1.994	1.418	1.446
	31																8.13622	9.15579	16.1297	14.8654	10.0122	6.54568		0.262	0.303	0.658	0.545	0.516	0.478		6.11	11.005	18.785	16.68	11.995	9.83		0.592	0.756	1.628	1.07	0.83	0.618
	34																4.34339	8.50326	14.009	14.2537	12.3777	7.23899		0.164	0.191	0.231	0.436	0.299	0.575		9.46	11.985	15.74	15.405	13.05	10.905		1.838	1.624	2.12	1.972	1.796	1.482
	35																5.82781	8.72517	14.6026	15.1407	13.3609	8.60099		0.736	0.967	1.197	0.937	1.037	0.745		6.98	9.005	13.205	13.29	11.865	9.695		2.844	2.544	4.36	3.984	2.788	3.97
	36																6.40728	9.18046	19.8179	17.8725	13.154	9.4702		1.085	0.762	1.489	0.965	0.85	1.117		9.325	13.34	17.24	17.67	13.775	9.265		2.812	2.9	4.44	2.828	2.648	2.992
	37																4.21358	9.05629	12.202	13.8576	11.0017	9.05629									6.725	8.245	10.79	12.97	9.715	7.43
3 additional LFD animals			5.49877	11.4693	14.9582	10.9533	8.74201	6.62899		0.476	0.416	0.425	0.314	0.309	0.309
			5.08108	11.5184	16.9484	13.828	11.1744	8.34889		0.484	0.241	0.257	0.421	0.286	0.258
			5.94103	11.4693	15.1302	12.8452	10.7813	7.48894		0.413	0.361	1.01	0.738	0.557	0.452

## Sheet: gene expr
			normalized to mRNA expression of housekeeping genes, ΔCt value
Diet	Mice Nr.	t=12w	SREBP1c	FASN	ACC2	Dgat2	Acox1	Cpt1a	CYP7a1	CYP27a1	PPARa	FXR
LFD	1		-1.6275	-2.5875	0.3625	4.5725	-3.3375	0.6225	2.6525	-1.1375	1.2125	0.8525
	2		-0.93	-2.17	0.56	4.87	-3.03	0.76	2.82	-1.46	0.99	0.73
	3		-0.795	-1.355	1.085	4.825	-2.975	0.935	2.155	-1.145	1.425	1.145
	4		-0.34	-0.62	1.72	4.89	-3.51	1.09	3.68	-0.77	1.39	1.39
	5		-1.18	-1.64	1.92	4.65	-3.02	1.03	3.63	-0.83	1.38	1.33
	6		-1.42	-2.57	0.13	4.6	-3.77	0.3	2.12	-1.38	0.69	0.73
	7		-1.64	-3.15	0.37	4.76	-3.35	1.24	3.68	-0.89	1.36	1.4
	8		-1.065	-3.835	-0.505	5.395	-3.355	1.705	3.765	-0.785	1.475	1.275
HFD	12		-1	-1.46	0.84	4.34	-3.91	-0.36	1.78	-1.34	0.2	0.42
	13		-0.7	-0.88	1.85	4.35	-3.56	-0.15	1.03	-1.33	0.57	0.82
	14		-1.68	-1.87	0.91	4.45	-3.44	-0.16	0.38	-1.3	0.24	0.73
	15		-1.465	-2.095	0.865	3.885	-3.915	-0.555	1.015	-1.535	-0.065	0.485
	16		-1.285	-1.905	0.735	4.865	-3.975	-0.535	-0.075	-1.225	0.065	-0.055
	17
	19		-0.535	-1.525	1.565	5.185	-2.475	1.005	1.215	-1.165	0.655	0.915
	20
	21
	24
	25
	27
HFD+C	28		-1.53	-0.69	2.75	6.52	-3.26	0.39	1.45	-1.08	0.28	0.77
	29		-0.36	-0.8	1.62	7.24	-3.24	0.25	0.71	-0.71	0.47	0.78
	30		-0.815	-0.605	2.085	6.725	-3.855	-0.975	-0.265	-1.025	0.405	0.365
	31		-2.03	-2.82	0.94	6.73	-4.12	0.01	-0.24	-1.58	0.01	-0.06
	34		-1.375	-1.545	1.625	7.105	-4.345	-0.495	0.535	-1.295	-0.165	0.215
	35		-0.995	-1.285	1.565	5.885	-3.435	-0.215	-0.025	-0.475	0.505	0.765
	36		-0.9	-2.83	0.8	6.67	-4.2	-0.62	1.2	-0.51	0.05	0.4
	37		-0.92	-2.36	0.89	7.5	-3.7	0.32	-0.87	-1.17	-0.38	-0.03

## Sheet: DNL
		t=12w	pool size [umol/gram liver]
Diet	Mice Nr.		C16:0 DNL	C18:0 DNL	C18:0 CE	C18:1 DNL	C18:1 CE
LFD	1		2.5712	0.6836	0.4746	1.2084	0.7915
	2
	3		4.8097	1.4314	1.1177	1.7252	1.6102
	4		5.5824	1.6841	1.3399	2.0781	1.6044
	5		5.3856	1.7058	1.1034	2.1214	1.2455
	6		6.2661	1.5647	1.0413	3.3418	1.7815
	7		8.3888	1.2487	1.0859	5.6639	4.615
	8		5.7399	1.1871	0.6363	4.3531	1.3909
HFD	12		4.2839	0.4702	0.8367	1.1635	1.2108
	13		4.7939	0.5464	1.1931	1.1685	1.7112
	14		2.9528	0.338	0.9198	0.472	0.3751
	15		5.2056	0.4844	1.382	0.7877	0.988
	16		2.1214	0.2203	0.7074	0.2555	0.0172
	17
	19		10.4293	0.6874	2.0489	2.1169	6.2475
	20
	21
	24
	25
	27
HFD+C	28		3.1143	0.2745	0.4408	0.4443	0.9136
	29		5.6875	0.4968	0.9197	1.6019	1.9508
	30		5.9141	0.4753	0.8627	1.9292	2.5923
	31		3.1189	0.4092	0.6723	0.9855	0.8592
	34		3.7832	0.3744	0.4921	0.6455	6.9697
	35		6.2197	0.5138	1.0512	2.1919	2.1456
	36		7.0163	0.6175	0.7263	2.6333	2.1128
	37		7.4283	0.6239	0.698	2.7453	2.161

## Sheet: liver histology score
Diet	Mice Nr.	t=12w	macrovesicular steatosis [fraction]	microvesicular steatosis [fraction]	inflammatory cell foci (per 100X view)
LFD	1		0	4	0.33
	2		0	0	0.5
	3		0	0	0.67
	4		0	0	0.5
	5		0	0	0.167
	6
	7		0	0	0.83
	8		0	8.33	0.83
HFD	12		7.3	40	0.5
	13		0	33.3	0.5
	14		5	55	0.83
	15		3.33	40	0.83
	16		8.3	55	1.33
	17
	19		15	80	0.5
	20
	21
	24
	25
	27
HFD+C	28		20	61.67	3
	29		43.33	51.67	2.6
	30		11.67	40	2.2
	31		1.67	23.33	3.67
	34		26.67	56.67	3.167
	35
	36		56.67	46.67	9.5
	37		60	35	2.67
